# Supplementary material for: Influence of Cabbage (Brassica oleracea) Accession and Growing Conditions on Myrosinase Activity, Glucosinolates and Their Hydrolysis Products
Source: Foods. 2021 Nov 23;10(12):2903. doi: 10.3390/foods10122903 (PMC8700869; doi:10.3390/foods10122903)
Supplement: Supplementary file 1 [file foods-10-02903-s001.zip]

Archive with 2 entries (2 files):
- Supplementary Figures_paper 1.pdf
- Supplementary tables_ paper new1.xlsx
