# Supplementary material for: Influence of Cabbage (Brassica oleracea) Accession and Growing Conditions on Myrosinase Activity, Glucosinolates and Their Hydrolysis Products
Source: Foods. 2021 Nov 23;10(12):2903. doi: 10.3390/foods10122903 (PMC8700869; doi:10.3390/foods10122903)
Supplement: Supplementary file 1 [file foods-10-02903-s001.zip › Supplementary tables_ paper new1.xlsx]

## Sheet: Table S1_Climatic data
	Table S1. Climatic data of field and glasshouse cabbages grown between May and November 2014
	Growing condition	Month	Mean temperature (°C)		Total rainfall (mm)	Total sunshine (hours)
			Minimum	Maximum
	Field
		May	8.2	16.8	79.8	183.8
		June	10.9	20.7	55.4	224.3
		July	13.4	24.31	35.3	257.4
		August	11.3	20.29	83.6	193.1
		September	10.9	20.63	8.4	123.7
		October	10.1	16.5	94.6	99.3
		November	5.9	11.9	95.5	38.2
	Glasshouse
		May	17.5	33.7
		June	18.2	38.7
		July	19	43.1
		August	18	34.5
		September	18.3	40.1
		October	17.4	31.6
		November	13.9	30.1
	Source: The University of Reading Atmospheric Observatory

## Sheet: Table S2_GSL Table µmol
			Table S2: Glucosinolate concentration in cabbages grown under different conditions (µmol/g DW)
Cabbage Type/Accession	Accession code		Glucosinolate content (µmol/g DW)										Total Aliphatic GSL (%)	Total indole GSL (%)
		Treatment	SIN	GPN	PROG	GIBVN	GER	GIBN	GRPN	GBSN	4-HOH	Total GSL
Black kale
BK-CNDTP	BK1	F	ND	ND	ND	ND	ND	6.55a-e, E	26.8g-j, C	8.64b-g, AB	0.36j, B	42.4d-f, D	78.763	21.237
		G	ND	ND	ND	ND	ND	0.47ab, A	0.64a, A	7.53a-e, AB	0.16a-d, A	8.81a, A	12.6937	87.3063
BK-CPNT	BK2	F	ND	ND	ND	ND	ND	4.75a-d, D	30.3ij, C	12.05d-i, A-C	0.37j, B	47.5d-h, D	73.8422	26.1578
		G	ND	ND	ND	ND	ND	2.09a-c, BC	3.89ab, A	15.1hi, BC	0.18c-g, A	21.3a-c, B	28.1232	71.8768
BK-CNDTT	BK3	F	ND	ND	ND	ND	2.92a-c	0.66ab, AB	10.3b-d, B	5.0a-c, A	0.31ij, B	18.9ab, B	72.0798	27.9202
		G	ND	ND	ND	ND	2.24ab	2.21a-c, C	11.0cd, B	17.7ij, C	0.18c-g, A	33.3b-d, C	46.4678	53.5322
Wild
WD-8707	WD1	F	4.78a-e, C	28.9e, B	67.8m, D	ND	ND	ND	ND	7.68a-f, A	0.49k, C	109.6n-p, B	92.5452	7.45485
		G	5.84b-f, CD	38.3f, C	56.3l, D	ND	ND	ND	ND	4.93a-c, A	0.07ab, A	105.5m-p, B	95.256	4.74404
WD-GRU	WD2	F	6.22b-f, D	5.86cd, A	22.3i, B	ND	ND	7.37a-e, B	42.5k, C	5.71a-c, A	0.23d-i, B	90.2l-o, B	93.4069	6.59311
		G	2.78a-c, B	3.383a-d, A	7.56a-f, A	ND	ND	8.127a-f, B	310.8ij, B	6.75a-d, A	0.19c-h, B	60.7f-j, A	88.4713	11.5287
WD-8714	WD3	F	0.17a, A	48.7g, D	88.5n, E	ND	ND	0.19a, A	2.31a, A	23.1jk, B	0.17a-e, B	163.1q, C	85.7323	14.2677
		G	0.21a, A	27.5e, B	44.6k, C	ND	ND	0.23a, A	1.23a, A	26.4k, C	0.07ab, A	100.3m-p, B	73.5753	26.4247
Tronchuda
TC-PCM	TC1	F	25.5j, D	1.57a-c, B	4.78a-d, AB	ND	ND	21.4g-j, BC	1.40a, A	13.2e-i, B	0.10a-c, AB	68.0g-k, BC	80.5055	19.4945
		G	13.7gh, B	1.51ab, B	3.45a-d, AB	ND	ND	9.92c-f, A	1.43a, A	13.8g-i, B	0.07a, A	43.9d-f, A	68.4852	31.5148
TC-CPDP	TC2	F	2.64ab, A	5.93d, C	33.9j, C	ND	ND	16.8f-i, AB	3.66a, B	13.1e-i, B	0.35ij, C	76.3j-l, C	82.3785	17.6215
		G	16.0h, BC	0.61a, A	8.90b-f, B	ND	ND	19.4g-i, B	3.84ab, B	17.6ij, C	0.30h-j, C	66.6g-k, BC	73.1105	26.8895
TC-T	TC3	F	22.2ij, CD	0.45a, A	0.71ab, A	ND	ND	19.5g-i, B	0.43a, A	9.86c-h, A	0.15a-d, B	53.4d-I, AB	81.2404	18.7596
		G	15.8h, BC	0.09a, A	0.32a, A	ND	ND	29.7jk, C	0.60a, A	13.7f-I, B	0.10a-c, AB	60.3f-j, A-C	77.1569	22.8431
Savoy
SC-HSC	SC1	F	10.5fg, A	ND	1.15a-d, A	0.49a-d, A	ND	25.7i-k, A	0.90a, A	8.61b-g, C	0.29g-j, B	47.6d-g, A	81.3172	18.6828
		G	17.0h, B	ND	0.69ab, A	0.80de, A	ND	59.1m, C	1.19a, A	3.32ab, AB	0.15a-d, A	82.3k-m, C	95.7866	4.21335
SC-PW	SC2	F	7.88c-f, A	ND	1.07a-c, A	1.85g, C	ND	31.2k, AB	0.26a, A	23.8k, D	0.29f-j, B	66.4h-k, BC	63.7066	36.2934
		G	9.95fg, A	ND	0.43ab, A	1.27f, B	ND	40.3l, B	0.21a, A	1.70a, A	0.68l, C	54.5e-i, AB	95.6228	4.37719
SC-SDG	SC3	F	17.1hi, B	1.65a	9.55c-g, B	0.69b-e, A	ND	61.3m, C	12.2de, B	6.07a-d BC	0.18c-g, A	108.5op, D	94.238	5.76203
		G	Did not grow
Red
RC-RL	RC1	F	9.55e-g, C	5.71b-d, BC	18.0g-i, C	0.97ef, B	ND	21.0g-j, D	24.9g-i, AB	27.5k, C	0.30ij, AB	107.9p, C	74.2157	25.7843
		G	3.34a-d, A	2.23a-d, A	13.9e-i, B	0.74c-e, B	ND	9.44b-f, B	28.9h-j, BC	23.2jk, B	0.28e-j, AB	82.0k-n, B	71.3291	28.6709
RC-RM	RC2	F	8.46d-f, C	3.63a-d, AB	9.69d-g, A	0.71c-e, B	3.29bc, B	12.5d-g, BC	18.2ef, A	3.27ab, A	0.33ij, B	60.1f-j, A	94.0035	5.99647
		G	Did not grow
RC-RD	RC3	F	2.68ab, A	5.98d, C	14.8f-i, BC	0.53a-d, AB	3.95c, B	5.38a-d, A	24.5g-i, AB	2.83ab, A	0.55k, C	61.3f-j, A	94.4772	5.52281
		G	5.48b-f, B	1.78a-d, A	14.3f-i, B	0.18a, A	1.97ab, A	15.8e-h, C	32.8j, C	1.78a, A	0.24d-i, A	74.3j-l, B	97.2812	2.71879
White
WC-FEM	WC1	F	5.75b-f, B	2.20a-d, C	18.2hi, C	0.36a-c, BC	1.95ab	12.9d-g, A	22.6fg, B	6.41a-d, A	0.32ij, C	69.7i-k, B	90.3361	9.66389
		G	3.35a-d, A	0.42a, A	5.37a-e, A	0.18a, A	1.59a	16.6f-h, AB	5.1a-c, A	5.92a-c, A	0.11a-c, A	38.6c-e, A	84.3683	15.6317
WC-CRB	WC2	F	9.87e-g, C	2.40a-d, C	18.9i, C	0.27ab, AB	ND	22.8h-k, BC	23.2f-h, B	27.9k, B	0.18b-f, B	105.5op, C	73.4141	26.5859
		G	7.00b-f, B	1.05a, B	13.9e-I, B	0.46a-d, C	ND	23.9h-k, C	25.3g-i, B	25.9k, B	0.10a-c, A	97.6m-p, C	73.3022	26.6978
P-value			< 0.0001	< 0.0001	< 0.0001	< 0.0001	0.048	< 0.0001	< 0.0001	< 0.0001	< 0.0001	< 0.0001

## Sheet: Table S3_GHPs Table µmol
			Table S3: Glucosinolate hydrolysis products concentration in cabbage grown under different conditions (µmol/g DW sulforaphane equivalent)
Cabbage Type/Accession	Accession code		Glucosinolate hydrolysis products (µmol/g DW sulforaphane equivalent)																						Total Aliphatic GHP (%)	Total indole GHP (%)
		Treatment	ATC	AITC	CETP	3BITC	EVN	GN	CHETB-1	CHETB-2	4MBN	ER	ERN	IB	IBN	PEITC	BPN	SFP	SFN	I3C	1IAN	PITC	BAN	Total GHP			Aromatic GHP (%)
Black kale
BK-CNDTP	BK1	F	ND	ND	ND	ND	ND	ND	ND	ND	ND	ND	ND	0.019ab, D	0.344a-d, D	ND	0.015a-c	0.124ab, C	2.03fg, D	0.903f, C	1.945h, C	ND	ND	5.41b-f, C	46.5706	52.7444	0.270832
		G	ND	ND	ND	ND	ND	ND	ND	ND	ND	ND	ND	0.003a, AB	0.054a, AB	ND	ND	0.025a, A	0.154a, A	0.048a-d, A	0.296b-f, A	ND	ND	0.588a, A	40.0896	58.4809	0
BK-CPNT	BK2	F	ND	ND	ND	ND	ND	ND	ND	ND	ND	ND	ND	0.009ab, BC	0.129ab, BC	ND	0.016a-c	0.098ab, BC	1.84e-g, CD	0.589e, B	0.928g, B	ND	ND	3.62a-e, B	57.3952	41.8643	0.435867
		G	ND	ND	ND	ND	ND	ND	ND	ND	ND	ND	ND	0.004a, AB	0.160ab, C	ND	ND	0.025a, A	0.479a-c, A	0.046a-d, A	0.379d-f, A	ND	ND	1.10a-c, A	60.5253	38.539	0
BK-CNDTT	BK3	F	ND	ND	ND	0.019ab, A	ND	ND	ND	ND	ND	<0.001a, A	0.016a, B	0.011ab, C	0.070a, A-C	ND	0.011a-c	0.201a-c, D	1.38d-f, BC	1.17g, D	1.76h, C	ND	ND	4.69a-f, BC	36.2119	62.4997	0.285008
		G	ND	ND	ND	ND	ND	ND	ND	ND	ND	ND	0.010a, A	0.001a, A	0.018a, A	ND	ND	0.063a, AB	1.18b-e, B	0.069a-d, A	0.313c-f, A	ND	ND	1.66a-c, A	76.5408	22.9597	0
Wild
WD-8707	WD1	F	ND	ND	0.153ab, AB	0.006a, AB	2.77bc, B	0.085a, A	6.73d, C	8.08d, C	ND	ND	ND	ND	ND	0.004c, B	0.170g, B	ND	ND	0.089a-d, BC	0.516f, C	0.005b, B	ND	18.61l, C	95.8118	3.24861	0.939584
		G	ND	ND	0.707d-g, C	0.005a, AB	4.60d, C	0.054a, A	4.58bc, BC	5.69bc, BC	ND	ND	ND	ND	ND	0.014e, C	0.068ef, A	ND	ND	0.051a-d, A-C	0.097a-c, A	0.001a, A	ND	15.86jk, BC	98.5421	0.9353	0.522647
WD-GRU	WD2	F	ND	ND	0.265a-c, B	0.018ab, C	0.517a, A	2.86b, B	0.582a, A	0.678a, A	ND	ND	ND	0.052ab, C	0.287ab, B	0.001a-c, A	0.031a-d, A	0.357a-c, C	2.48gh, B	0.181cd, D	0.473f, C	<0.001a, A	ND	8.79f-i, AB	92.1809	7.45059	0.368514
		G	ND	ND	0.302a-d, B	0.008a, B	0.369a, A	2.96b, B	0.295a, A	0.351a, A	ND	ND	ND	0.034ab, B	0.495a-g, C	<0.001a, A	0.013a-c, A	0.252a-c, B	2.60gh, B	0.025ab, A	0.076ab, A	0.001a, A	0.023bc, B	7.80e-i, A	98.2381	1.29222	0.469666
WD-8714	WD3	F	ND	ND	0.016a, A	0.006a, AB	2.62b, B	0.111a, A	5.72cd, BC	6.57cd, BC	ND	ND	ND	<0.001a, A	0.010a, A	0.001ab, A	0.046b-e, A	0.020a, A	0.023a, A	0.092a-d, C	0.463ef, C	0.005b, B	0.011ab, A	15.71j-l, BC	96.1053	3.52886	0.365841
		G	ND	ND	0.021a, A	0.003a, A	3.62c, BC	0.032a, A	3.73b, B	4.40b, B	ND	ND	ND	0.045ab, BC	0.007a, A	0.002a-c, AB	0.052de, A	0.025a, A	0.061a, A	0.033ab, AB	0.296b-f, B	0.004b, B	ND	12.33i-k, A-C	96.8876	2.67486	0.437503
Tronchuda
TC-PCM	TC1	F	0.003a-c, AB	0.008a, A	1.10gh, B	ND	0.067a, A	0.008a, A	0.056a, A	0.073a, AB	0.034a-c, C	ND	ND	0.079ab, A	0.832a-g, C	ND	0.009a, AB	0.020a, A	0.097a, AB	0.056a-d, B	0.176a-d, B	ND	0.004a, C	2.62a-d, BC	90.6761	8.84283	0.481083
		G	0.003a-c, B	0.003a, A	1.12gh, B	ND	0.169a, A	0.020a, B	0.116a, A	0.130a, AB	0.012a, AB	ND	ND	0.028ab, A	0.442a-f, B	ND	0.012a-c, B	0.047a, B	0.204a, B	0.009a, A	0.078ab, A	ND	0.003a, BC	2.39a-d, B	95.7312	3.62831	0.640528
TC-CPDP	TC2	F	0.002ab, A	0.005a, A	0.154ab, A	ND	0.477a, B	0.005a, A	0.770a, B	1.18a, C	0.011a, AB	ND	ND	0.068ab, A	0.327a-c, AB	ND	0.022a-d, C	0.015a, A	0.091a, A	0.046a-d, B	0.096a-c, A	ND	0.002a, AB	3.27a-e, BC	94.9555	4.3325	0.712038
		G	0.002ab, A	0.004a, A	1.16h, B	ND	0.080a, A	0.009a, A	0.305a, A	0.363a, B	0.014a, AB	ND	ND	0.047ab, A	0.950b-g, CD	ND	0.008a, AB	0.047a, B	0.469a-c, C	0.010a, A	0.239a-e, C	ND	0.003a, BC	3.71a-e, C	92.9712	6.7188	0.310047
TC-T	TC3	F	0.005cd, C	0.055d, B	0.230a-c, A	ND	0.005a, A	0.017a, B	0.011a, A	0.013a, A	0.008a, A	ND	ND	0.326a-d, B	0.054a, A	ND	0.006a, A	0.026a, A	0.029a, A	0.062a-d, B	0.071a, A	ND	0.001a, A	0.95ab, A	84.7898	14.5098	0.700432
		G	0.002a-c, AB	0.004a, A	0.993f-h, B	ND	0.006a, A	0.006a, A	0.012a, A	0.020a, A	0.022ab, BC	ND	ND	0.077ab, A	1.19d-g, D	ND	0.009ab, AB	0.026a, A	0.100a, AB	0.011a, A	0.102a-c, A	ND	0.007a, D	2.58a-d, BC	95.024	4.37843	0.597556
Savoy
SC-HSC	SC1	F	0.016e, B	0.098e, C	1.81i, D	ND	0.051a, B	ND	0.084a, C	0.094a, C	0.106e-g, AB	ND	ND	3.44g, C	4.44i, C	ND	0.093f, B	0.090a, B	0.190a, AB	0.185d, B	0.311c-f, C	ND	0.003a, A	11.01g-j, D	94.6223	4.506	0.871737
		G	0.001a, A	0.016ab, AB	0.930e-h, C	ND	0.023a, A	ND	0.029a, AB	0.057a, B	0.091c-f, AB	ND	ND	2.87f, C	4.21i, C	ND	0.012a-c, A	0.152ab, C	0.190a, AB	0.075a-d, A	0.118a-c, A	ND	0.009a, AB	8.77f-i, C	97.5629	2.19508	0.242074
SC-PW	SC2	F	0.002a-c, A	0.011ab, A	0.251a-c, A	ND	0.011a, A	ND	0.012a, A	0.018a A	0.162g, B	ND	ND	0.265a-c, A	0.485a-f, A	ND	0.005a, A	0.017a, A	0.041a, A	0.039a-c, A	0.146a-c, AB	ND	0.012ab, B	1.48a-c, A	86.3678	12.515	1.11725
		G	0.001ab, A	0.007a, A	0.549b-e, AB	ND	0.008a, A	ND	0.018a, A	0.031a, AB	0.148fg, B	ND	ND	1.72e, B	2.35h, A	ND	0.002a, A	0.041a, A	0.149a, A	0.170b-d, B	0.516f, D	ND	0.010a, AB	5.72c-f, B	87.8069	11.9797	0.213353
SC-SDG	SC3	F	0.001ab, A	0.026bc, B	0.710d-g, BC	ND	0.031a, AB	ND	0.061a, BC	0.045a, AB	0.047a-d, A	ND	ND	0.293a-d, A	1.33g, AB	ND	0.009ef, B	0.046a, AB	0.361a, B	0.037a-c, A	0.193a-d, B	ND	0.030c, C	3.28a-e, A	89.9233	7.02845	3.04826
		G	Did not grow
Red
RC-RL	RC1	F	0.001a	0.003a, A	0.278a-d, A	0.010a, A	0.238a, B	0.011a, A	0.193a, A	0.208a, A	0.052a-e, B	0.018a, A	0.253bc, B	0.034ab, A	0.273ab, A	0.002a-c, A	0.010a-c, A	0.160ab, A	0.694a-d, A	0.010a, A	0.0018a, A	ND	ND	2.46a-d, A	98.3806	1.14293	0.476506
		G	0.001a	0.004a, A	0.259a-c, A	0.009a, A	0.220a, B	0.037a, A	0.357a, AB	0.422a, AB	0.075b-e, BC	0.271b, B	0.462d, C	0.130ab, AB	0.422a-e, A	0.002a-c, A	0.007a, A	1.310d, B	2.51gh, C	0.015a, A	0.044a, B	ND	ND	6.56d-g, BC	98.9611	0.895598	0.143277
RC-RM	RC2	F	0.001ab	0.011ab, B	0.609c-f, B	0.040b, B	0.489a, C	0.056a, A	0.596a, C	0.693a, C	0.098d-f, C	0.065a, A	0.327c, BC	0.186a-c, B	1.164c-g, B	0.010d, B	0.015a-d, A	0.681c, AB	2.33gh, BC	0.072a-d, C	0.068a, C	ND	ND	7.51e-h, C	97.8042	1.86652	0.329324
		G	Did not grow
RC-RD	RC3	F	0.001ab	0.004a, A	0.332a-d, AB	0.013a, A	0.326a, B	0.023a, A	0.399a, A-C	0.432a, AB	0.103d-f, C	0.037a, A	0.455d, C	0.059ab, AB	0.368a-d, A	0.003a-c, A	0.038a-e, B	0.306a-c, A	1.44d-f, AB	0.046a-d, B	0.111a-c, D		ND	4.50a-f, AB	95.6028	3.47594	0.921271
		G	0.001a	0.006a, A	0.438a-d, AB	0.017ab, A	0.078a, A	0.127a, B	0.540a, BC	0.634a, BC	0.024ab, A	0.008a, A	0.027a, A	0.579cd, C	1.234e-g, B	0.009d, B	0.007a, A	2.359e, C	2.37gh, C	0.036ab, B	0.096a-c, D	ND	ND	8.59f-i, C	98.2808	1.53753	0.181648
White
WC-FEM	WC1	F	0.006d, B	0.035e, B	0.571b-f, C	0.090c, B	0.274a, C	0.187a, B	1.215a, B	1.508a, B	0.086c-e, C	0.028ab, B	0.212b, C	0.739d, C	1.27fg, C	0.004bc, C	0.046c-e, B	2.195e, B	2.97h, C	0.096a-d, B	0.164a-d	ND	0.079d, B	11.84h-k, B	96.6967	2.20559	1.09773
		G	0.002a-c, A	0.003a, A	0.145ab, A	0.001a, A	0.025a, A	0.024a, A	0.114a, A	0.168a, A	0.021ab, A	0.002a, A	0.012a, A	0.452b-d, B	0.699a-g, B	0.003a-c, BC	0.006a, A	0.224a-c, A	0.447ab, AB	0.063a-d, A	0.125a-c	ND	0.001a, A	2.56a-d, A	92.2346	7.38913	0.376283
WC-CRB	WC2	F	0.005cd, AB	0.015ab, A	0.288a-d, B	0.022ab, A	0.097a, B	0.024a, A	0.189a, A	0.266a, A	0.017ab, A	0.002a, A	0.012a, A	0.227a-c, A	0.302ab, A	0.001ab, A	0.019a-d, A	0.241a-c, A	0.443ab, A	0.055a-d, A	0.205a-d	ND	0.005a, A	2.47a-d, A	88.3159	10.6684	1.01568
		G	0.004b-d, AB	0.004a, A	0.345a-d, B	0.008a, A	0.060a, AB	0.014a, A	0.238a, A	0.321a, A	0.049a-e, B	0.003a, A	0.068a, B	0.387a-d, AB	0.825a-g, B	0.002a-c, AB	0.009ab, A	0.588bc, A	1.26c-f, B	0.059a-d, A	0.187a-d	ND	0.008a, A	4.45a-f, A	94.0341	5.5385	0.427402
P-value			< 0.0001	< 0.0001	< 0.0001	< 0.0001	< 0.0001	< 0.0001	< 0.0001	< 0.0001	< 0.0001	< 0.0001	< 0.0001	< 0.0001	< 0.0001	< 0.0001	< 0.0001	< 0.0001	< 0.0001	< 0.0001	< 0.0001	< 0.001	< 0.0001	< 0.0001

## Sheet: Table S4_ Correlation Tables
	Table S4: Pearson correlation matrix table showing correlations between glucosinolates and glucosinolate hydrolysis products identified in cabbage grown under two different conditions (a) correlation coefficients (r) and (b) significance of the correlation (p value)
(a)	correlation coefficients (r)
	Variables	SIN	PROG	GIBN	GRPN	GPN	GBSN	4-HOH	GIBVN	GER	Total GLS	ATC	AITC	CETP	3BITC	EVN	GN	CHETB-1	CHETB-2	4MBN	ER	ERN	IB	IBN	PEITC	BPN	SFP	SFN	I3C	1IAN	PITC	BAN	Total HPS	Total GLS
	SIN	1	-0.263404	0.65999	-0.298334	-0.262691	-0.050597	-0.215069	0.175091	-0.265779	0.118447	0.339599	0.399093	0.68954	-0.112652	-0.244925	-0.117044	-0.255603	-0.254551	0.245033	-0.113495	-0.127522	0.281832	0.405994	-0.129508	-0.0511664	-0.12398	-0.354833	-0.331591	-0.389032	-0.271648	0.0926307	-0.237731	0.118447
	PROG	-0.263404	1	-0.356358	-0.121265	0.947076	0.204719	-0.0216234	-0.226309	-0.139328	0.745913	-0.205196	-0.210254	-0.2133	0.0843088	0.840028	0.0305181	0.938256	0.937133	-0.276312	-0.0162459	-0.0160447	-0.23733	-0.310918	0.389942	0.613612	-0.0313059	-0.198045	-0.202264	-0.0989164	0.832392	0.0107161	0.719215	0.745913
	GIBN	0.65999	-0.356358	1	-0.161987	-0.39424	-0.096353	0.0101142	0.578172	-0.238919	0.176789	0.257988	0.351065	0.486093	-0.133678	-0.400468	-0.15056	-0.39625	-0.39521	0.543429	-0.0971492	-0.124003	0.559953	0.677337	-0.25225	-0.0973126	-0.0511958	-0.262085	-0.226475	-0.273586	-0.360443	0.250892	-0.225202	0.176789
	GRPN	-0.298334	-0.121265	-0.161987	1	-0.237689	-0.0115832	0.173758	-0.00742268	0.234564	0.14404	-0.137379	-0.189575	-0.281754	0.379806	-0.264819	0.504985	-0.259393	-0.263788	-0.0646385	0.308658	0.416643	-0.22106	-0.180246	0.125196	-0.179113	0.524194	0.859207	0.190479	0.139756	-0.249962	0.10391	0.0274179	0.14404
	GPN	-0.262691	0.947076	-0.39424	-0.237689	1	0.161802	-0.111941	-0.238615	-0.146635	0.645411	-0.2479	-0.212898	-0.183852	-0.0278022	0.924043	0.0022038	0.941273	0.937448	-0.28762	-0.0726798	-0.0818216	-0.214043	-0.300316	0.420696	0.559051	-0.1597	-0.276328	-0.142016	-0.0413555	0.833403	-0.0630801	0.710775	0.645411
	GBSN	-0.050597	0.204719	-0.096353	-0.0115832	0.161802	1	-0.315429	0.105736	-0.398172	0.402027	0.0420547	-0.140685	-0.187763	-0.162217	0.0950836	-0.195396	0.0870911	0.079185	-0.0934298	0.16915	0.0381257	-0.285843	-0.328393	-0.297324	-0.157246	-0.16912	-0.230566	-0.228823	-0.164289	0.207951	-0.122808	-0.207914	0.402027
	4-HOH	-0.215069	-0.0216234	0.0101142	0.173758	-0.111941	-0.315429	1	0.378353	0.284754	-0.0839046	-0.0395049	0.0152479	-0.117397	0.161948	-0.158198	-0.0589737	0.00497983	0.00557076	0.46264	0.128804	0.345057	0.146549	0.119672	-0.022697	0.204745	0.0836548	0.2156	0.261191	0.28808	0.00100516	0.0420649	0.142934	-0.0839046
	GIBVN	0.175091	-0.226309	0.578172	-0.00742268	-0.238615	0.105736	0.378353	1	0.0300477	0.147985	0.138454	0.175954	0.132932	0.0629398	-0.245188	-0.179431	-0.248315	-0.251431	0.899869	0.245142	0.341573	0.374648	0.389126	-0.0103347	-0.117106	0.0899144	-0.0378859	-0.183507	-0.233692	-0.24512	0.16791	-0.10889	0.147985
	GER	-0.265779	-0.139328	-0.238919	0.234564	-0.146635	-0.398172	0.284754	0.0300477	1	-0.291292	-0.0614742	-0.0588669	-0.138966	0.479366	-0.14872	-0.111986	-0.129214	-0.132788	0.190122	0.111803	0.515641	-0.0930399	-0.0604709	0.353427	-0.0912564	0.390045	0.440152	0.202517	0.0818084	-0.183304	0.0717849	0.0101053	-0.291292
	Total GLS	0.118447	0.745913	0.176789	0.14404	0.645411	0.402027	-0.0839046	0.147985	-0.291292	1	-0.0697021	-0.0762803	-0.000120444	0.0943889	0.517245	0.0791613	0.58912	0.583363	0.0153339	0.085668	0.0931131	-0.0628078	-0.0489694	0.227471	0.406896	0.0718273	-0.10137	-0.340284	-0.281922	0.535077	0.148723	0.506455	1
	ATC	0.339599	-0.205196	0.257988	-0.137379	-0.2479	0.0420547	-0.0395049	0.138454	-0.0614742	-0.0697021	1	0.895805	0.620359	0.186848	-0.239218	-0.159089	-0.211587	-0.209438	0.364455	-0.0492681	-0.00830013	0.62587	0.571801	-0.115805	0.206918	0.125934	-0.11268	-0.123278	-0.204677	-0.230639	0.240433	0.0471209	-0.0697021
	AITC	0.399093	-0.210254	0.351065	-0.189575	-0.212898	-0.140685	0.0152479	0.175954	-0.0588669	-0.0762803	0.895805	1	0.557168	0.133451	-0.201736	-0.130627	-0.180495	-0.180793	0.370505	-0.0400948	-0.0286903	0.687652	0.61754	-0.108349	0.27011	0.0807905	-0.123409	-0.079055	-0.164131	-0.18841	0.248569	0.0996153	-0.0762803
	CETP	0.68954	-0.2133	0.486093	-0.281754	-0.183852	-0.187763	-0.117397	0.132932	-0.138966	-0.000120444	0.620359	0.557168	1	-0.0161801	-0.127697	-0.0897409	-0.178564	-0.175215	0.359809	-0.0562981	-0.0523856	0.579853	0.710313	0.0420614	0.159541	-0.000805271	-0.21447	-0.273102	-0.338525	-0.263697	0.13818	0.0816618	-0.000120444
	3BITC	-0.112652	0.0843088	-0.133678	0.379806	-0.0278022	-0.162217	0.161948	0.0629398	0.479366	0.0943889	0.186848	0.133451	-0.0161801	1	-0.0228395	0.111696	0.0501301	0.0519091	0.20851	0.177029	0.428148	-0.0186	0.0105151	0.360675	0.0840615	0.705121	0.598694	0.0229725	-0.060727	-0.0668858	0.711974	0.32268	0.0943889
	EVN	-0.244925	0.840028	-0.400468	-0.264819	0.924043	0.0950836	-0.158198	-0.245188	-0.14872	0.517245	-0.239218	-0.201736	-0.127697	-0.0228395	1	-0.000462554	0.896754	0.902214	-0.283617	-0.0671345	-0.0990671	-0.195823	-0.282745	0.552341	0.587045	-0.155437	-0.267041	-0.142199	-0.0629463	0.759952	-0.0925461	0.707297	0.517245
	GN	-0.117044	0.0305181	-0.15056	0.504985	0.0022038	-0.195396	-0.0589737	-0.179431	-0.111986	0.0791613	-0.159089	-0.130627	-0.0897409	0.111696	-0.000462554	1	-0.0294995	-0.0319864	-0.206839	-0.0642515	-0.101481	-0.114739	-0.0978776	-0.0594965	-0.00699061	0.0437772	0.464834	-0.0486946	-0.046472	0.0395372	0.122345	0.171228	0.0791613
	CHETB-1	-0.255603	0.938256	-0.39625	-0.259393	0.941273	0.0870911	0.00497983	-0.248315	-0.129214	0.58912	-0.211587	-0.180495	-0.178564	0.0501301	0.896754	-0.0294995	1	0.999243	-0.272264	-0.0649618	-0.0959465	-0.183708	-0.268734	0.428069	0.72468	-0.0805199	-0.244959	-0.132015	-0.0124374	0.906316	-0.00131191	0.78855	0.58912
	CHETB-2	-0.254551	0.937133	-0.39521	-0.263788	0.937448	0.079185	0.00557076	-0.251431	-0.132788	0.583363	-0.209438	-0.180793	-0.175215	0.0519091	0.902214	-0.0319864	0.999243	1	-0.274394	-0.0670563	-0.100088	-0.183526	-0.269201	0.441575	0.72913	-0.0802106	-0.248382	-0.134091	-0.0174701	0.895507	-0.000937244	0.788013	0.583363
	4MBN	0.245033	-0.276312	0.543429	-0.0646385	-0.28762	-0.0934298	0.46264	0.899869	0.190122	0.0153339	0.364455	0.370505	0.359809	0.20851	-0.283617	-0.206839	-0.272264	-0.274394	1	0.257351	0.424159	0.551647	0.58079	0.0249127	-0.0542406	0.194574	0.0242561	-0.194805	-0.265331	-0.293681	0.270429	-0.00719304	0.0153339
	ER	-0.113495	-0.0162459	-0.0971492	0.308658	-0.0726798	0.16915	0.128804	0.245142	0.111803	0.085668	-0.0492681	-0.0400948	-0.0562981	0.177029	-0.0671345	-0.0642515	-0.0649618	-0.0670563	0.257351	1	0.747858	-0.0715267	-0.0469064	0.149588	-0.0991521	0.413184	0.417117	-0.116469	-0.1721	-0.103112	-0.0260745	0.0663313	0.085668
	ERN	-0.127522	-0.0160447	-0.124003	0.416643	-0.0818216	0.0381257	0.345057	0.341573	0.515641	0.0931131	-0.00830013	-0.0286903	-0.0523856	0.428148	-0.0990671	-0.101481	-0.0959465	-0.100088	0.424159	0.747858	1	-0.104597	-0.0567735	0.294	-0.062331	0.431588	0.482283	-0.150165	-0.239832	-0.164483	0.0855406	0.0348357	0.0931131
	IB	0.281832	-0.23733	0.559953	-0.22106	-0.214043	-0.285843	0.146549	0.374648	-0.0930399	-0.0628078	0.62587	0.687652	0.579853	-0.0186	-0.195823	-0.114739	-0.183708	-0.183526	0.551647	-0.0715267	-0.104597	1	0.95096	-0.110558	0.150028	0.0591752	-0.153825	-0.043049	-0.0996534	-0.169703	0.133136	0.238937	-0.0628078
	IBN	0.405994	-0.310918	0.677337	-0.180246	-0.300316	-0.328393	0.119672	0.389126	-0.0604709	-0.0489694	0.571801	0.61754	0.710313	0.0105151	-0.282745	-0.0978776	-0.268734	-0.269201	0.58079	-0.0469064	-0.0567735	0.95096	1	-0.0945233	0.0936046	0.1027	-0.0936928	-0.0938484	-0.153908	-0.255908	0.18786	0.17773	-0.0489694
	PEITC	-0.129508	0.389942	-0.25225	0.125196	0.420696	-0.297324	-0.022697	-0.0103347	0.353427	0.227471	-0.115805	-0.108349	0.0420614	0.360675	0.552341	-0.0594965	0.428069	0.441575	0.0249127	0.149588	0.294	-0.110558	-0.0945233	1	0.275956	0.422745	0.222371	-0.174533	-0.232897	0.124503	-0.00931513	0.510881	0.227471
	BPN	-0.0511664	0.613612	-0.0973126	-0.179113	0.559051	-0.157246	0.204745	-0.117106	-0.0912564	0.406896	0.206918	0.27011	0.159541	0.0840615	0.587045	-0.00699061	0.72468	0.72913	-0.0542406	-0.0991521	-0.062331	0.150028	0.0936046	0.275956	1	-0.086761	-0.190405	-0.0475526	0.0260887	0.653188	0.118717	0.718877	0.406896
	SFP	-0.12398	-0.0313059	-0.0511958	0.524194	-0.1597	-0.16912	0.0836548	0.0899144	0.390045	0.0718273	0.125934	0.0807905	-0.000805271	0.705121	-0.155437	0.0437772	-0.0805199	-0.0802106	0.194574	0.413184	0.431588	0.0591752	0.1027	0.422745	-0.086761	1	0.692869	-0.0839873	-0.162687	-0.17496	0.467441	0.270352	0.0718273
	SFN	-0.354833	-0.198045	-0.262085	0.859207	-0.276328	-0.230566	0.2156	-0.0378859	0.440152	-0.10137	-0.11268	-0.123409	-0.21447	0.598694	-0.267041	0.464834	-0.244959	-0.248382	0.0242561	0.417117	0.482283	-0.153825	-0.0936928	0.222371	-0.190405	0.692869	1	0.263327	0.18959	-0.26105	0.304639	0.148347	-0.10137
	I3C	-0.331591	-0.202264	-0.226475	0.190479	-0.142016	-0.228823	0.261191	-0.183507	0.202517	-0.340284	-0.123278	-0.079055	-0.273102	0.0229725	-0.142199	-0.0486946	-0.132015	-0.134091	-0.194805	-0.116469	-0.150165	-0.043049	-0.0938484	-0.174533	-0.0475526	-0.0839873	0.263327	1	0.95124	-0.0960688	-0.118783	0.0138839	-0.340284
	1IAN	-0.389032	-0.0989164	-0.273586	0.139756	-0.0413555	-0.164289	0.28808	-0.233692	0.0818084	-0.281922	-0.204677	-0.164131	-0.338525	-0.060727	-0.0629463	-0.046472	-0.0124374	-0.0174701	-0.265331	-0.1721	-0.239832	-0.0996534	-0.153908	-0.232897	0.0260887	-0.162687	0.18959	0.95124	1	0.056325	-0.145728	0.0625173	-0.281922
	PITC	-0.271648	0.832392	-0.360443	-0.249962	0.833403	0.207951	0.00100516	-0.24512	-0.183304	0.535077	-0.230639	-0.18841	-0.263697	-0.0668858	0.759952	0.0395372	0.906316	0.895507	-0.293681	-0.103112	-0.164483	-0.169703	-0.255908	0.124503	0.653188	-0.17496	-0.26105	-0.0960688	0.056325	1	-0.0560016	0.677189	0.535077
	BAN	0.0926307	0.0107161	0.250892	0.10391	-0.0630801	-0.122808	0.0420649	0.16791	0.0717849	0.148723	0.240433	0.248569	0.13818	0.711974	-0.0925461	0.122345	-0.00131191	-0.000937244	0.270429	-0.0260745	0.0855406	0.133136	0.18786	-0.00931513	0.118717	0.467441	0.304639	-0.118783	-0.145728	-0.0560016	1	0.215161	0.148723
	Total HPS	-0.237731	0.719215	-0.225202	0.0274179	0.710775	-0.207914	0.142934	-0.10889	0.0101053	0.506455	0.0471209	0.0996153	0.0816618	0.32268	0.707297	0.171228	0.78855	0.788013	-0.00719304	0.0663313	0.0348357	0.238937	0.17773	0.510881	0.718877	0.270352	0.148347	0.0138839	0.0625173	0.677189	0.215161	1	0.506455
	Total GLS	0.118447	0.745913	0.176789	0.14404	0.645411	0.402027	-0.0839046	0.147985	-0.291292	1	-0.0697021	-0.0762803	-0.000120444	0.0943889	0.517245	0.0791613	0.58912	0.583363	0.0153339	0.085668	0.0931131	-0.0628078	-0.0489694	0.227471	0.406896	0.0718273	-0.10137	-0.340284	-0.281922	0.535077	0.148723	0.506455	1
	Values in bold are different from 0 with a significance level alpha=0.05
(b)	p-values:
	Variables	SIN	PROG	GIBN	GRPN	GPN	GBSN	4-HOH	GIBVN	GER	Total GLS	ATC	AITC	CETP	3BITC	EVN	GN	CHETB-1	CHETB-2	4MBN	ER	ERN	IB	IBN	PEITC	BPN	SFP	SFN	I3C	1IAN	PITC	BAN	Total HPS	Total GLS
	SIN	0	0.145221	3.96297e-05	0.0972166	0.146353	0.78331	0.237163	0.337815	0.141494	0.518502	0.057226	0.0236521	1.27024e-05	0.539308	0.176675	0.523501	0.15796	0.159739	0.176478	0.536254	0.48673	0.118119	0.0211341	0.479913	0.78093	0.49901	0.046288	0.0637426	0.0277605	0.132587	0.614095	0.190135	0.518502
	PROG	0.145221	0	0.045292	0.508528	< 0.0001	0.261036	0.90649	0.212949	0.446944	< 0.0001	0.259902	0.24808	0.241137	0.646402	< 0.0001	0.868309	< 0.0001	< 0.0001	0.125807	0.929678	0.930547	0.190905	0.083262	0.0273663	0.000187918	0.86494	0.277237	0.266921	0.590151	< 0.0001	0.953582	< 0.0001	< 0.0001
	GIBN	< 0.0001	0.045292	0	0.375753	0.0255664	0.599866	0.956187	0.000528626	0.187863	0.333078	0.153984	0.0488239	0.00479218	0.46576	0.0231315	0.410784	0.0247589	0.0251738	0.00130763	0.596841	0.498929	0.000860522	< 0.0001	0.163677	0.596222	0.780807	0.147321	0.212603	0.129737	0.0427092	0.166034	0.215256	0.333078
	GRPN	0.0972166	0.508528	0.375753	0	0.190214	0.949831	0.341563	0.967839	0.196282	0.431568	0.453387	0.298715	0.118224	0.0320246	0.142992	0.00320103	0.151675	0.144613	0.725235	0.0856474	0.0176863	0.224037	0.323556	0.494776	0.32666	0.00207338	< 0.0001	0.296374	0.445534	0.16766	0.571424	0.881588	0.431568
	GPN	0.146353	< 0.0001	0.0255664	0.190214	0	0.376306	0.541886	0.188444	0.423229	< 0.0001	0.171311	0.242045	0.313807	0.87994	< 0.0001	0.990449	< 0.0001	< 0.0001	0.110438	0.692618	0.656186	0.239463	0.0949085	0.0165032	0.000880908	0.38262	0.125784	0.438135	0.822189	< 0.0001	0.731614	< 0.0001	< 0.0001
	GBSN	0.78331	0.261036	0.599866	0.949831	0.376306	0	0.0786536	0.564646	0.024006	0.022553	0.819232	0.442485	0.303442	0.375064	0.604703	0.283845	0.635526	0.666618	0.611028	0.354716	0.83588	0.112755	0.0665019	0.0984095	0.39007	0.354803	0.204235	0.207774	0.368915	0.253418	0.503108	0.253504	0.022553
	4-HOH	0.237163	0.90649	0.956187	0.341563	0.541886	0.0786536	0	0.0327424	0.114193	0.647988	0.830028	0.933988	0.522241	0.375869	0.387168	0.748504	0.97842	0.97586	0.00767261	0.482324	0.0530945	0.423504	0.514152	0.901869	0.260973	0.648969	0.235981	0.148756	0.109843	0.995644	0.819189	0.435151	0.647988
	GIBVN	0.337815	0.212949	0.000528626	0.967839	0.188444	0.564646	0.0327424	0	0.870322	0.418925	0.449828	0.335401	0.468275	0.732189	0.176196	0.325787	0.170571	0.165094	< 0.0001	0.176279	0.0557034	0.0346316	0.0277199	0.955233	0.523279	0.624566	0.836899	0.314731	0.197997	0.176319	0.358306	0.553023	0.418925
	GER	0.141494	0.446944	0.187863	0.196282	0.423229	0.024006	0.114193	0.870322	0	0.105762	0.738205	0.748945	0.448137	0.00550304	0.41659	0.541724	0.480917	0.468761	0.297298	0.542387	0.00252352	0.612524	0.742332	0.0472218	0.619384	0.0273223	0.0117024	0.266312	0.656238	0.315276	0.696222	0.956225	0.105762
	Total GLS	0.518502	< 0.0001	0.333078	0.431568	< 0.0001	0.022553	0.647988	0.418925	0.105762	0	0.704637	0.678183	0.999478	0.607357	0.0024332	0.666712	0.000388974	0.000457684	0.933617	0.64108	0.612243	0.73273	0.790123	0.210545	0.0208222	0.696051	0.580916	0.0566943	0.117996	0.00160273	0.416582	0.00309908	< 0.0001
	ATC	0.057226	0.259902	0.153984	0.453387	0.171311	0.819232	0.830028	0.449828	0.738205	0.704637	0	< 0.0001	0.000152153	0.305849	0.187296	0.384466	0.245026	0.249964	0.040288	0.788871	0.964039	0.000127587	0.000628846	0.527936	0.255837	0.492215	0.539206	0.501462	0.261137	0.204089	0.184997	0.797879	0.704637
	AITC	0.0236521	0.24808	0.0488239	0.298715	0.242045	0.442485	0.933988	0.335401	0.748945	0.678183	< 0.0001	0	0.000924816	0.466526	0.2682	0.476094	0.322877	0.322066	0.0368478	0.827527	0.876134	< 0.0001	0.000166285	0.55501	0.134881	0.660258	0.501005	0.667134	0.36938	0.301748	0.17012	0.587514	0.678183
	CETP	< 0.0001	0.241137	0.00479218	0.118224	0.313807	0.303442	0.522241	0.468275	0.448137	0.999478	0.000152153	0.000924816	0	0.929962	0.486127	0.625237	0.328167	0.337469	0.0431018	0.759573	0.775841	0.000504653	< 0.0001	0.819203	0.383101	0.99651	0.238504	0.130444	0.058068	0.144757	0.450731	0.656816	0.999478
	3BITC	0.539308	0.646402	0.46576	0.0320246	0.87994	0.375064	0.375869	0.732189	0.00550304	0.607357	0.305849	0.466526	0.929962	0	0.901255	0.542777	0.785263	0.777829	0.252115	0.33241	0.0145002	0.919519	0.954452	0.0425661	0.647372	< 0.0001	0.000294752	0.900684	0.741278	0.716069	< 0.0001	0.0716624	0.607357
	EVN	0.176675	< 0.0001	0.0231315	0.142992	< 0.0001	0.604703	0.387168	0.176196	0.41659	0.0024332	0.187296	0.2682	0.486127	0.901255	0	0.997995	< 0.0001	< 0.0001	0.115708	0.715057	0.589582	0.282772	0.116881	0.00104626	0.000412607	0.395615	0.139543	0.437542	0.732162	< 0.0001	0.61442	< 0.0001	0.0024332
	GN	0.523501	0.868309	0.410784	0.00320103	0.990449	0.283845	0.748504	0.325787	0.541724	0.666712	0.384466	0.476094	0.625237	0.542777	0.997995	0	0.872668	0.862032	0.256022	0.726818	0.5805	0.531767	0.59408	0.746347	0.96971	0.811957	0.00735214	0.791275	0.800606	0.829891	0.50473	0.348747	0.666712
	CHETB-1	0.15796	< 0.0001	0.0247589	0.151675	< 0.0001	0.635526	0.97842	0.170571	0.480917	0.000388974	0.245026	0.322877	0.328167	0.785263	< 0.0001	0.872668	0	< 0.0001	0.131676	0.723914	0.601413	0.314194	0.136956	0.0145203	< 0.0001	0.661329	0.176612	0.471377	0.946136	< 0.0001	0.994314	< 0.0001	0.000388974
	CHETB-2	0.159739	< 0.0001	0.0251738	0.144613	< 0.0001	0.666618	0.97586	0.165094	0.468761	0.000457684	0.249964	0.322066	0.337469	0.777829	< 0.0001	0.862032	< 0.0001	0	0.128564	0.715375	0.585733	0.314682	0.136249	0.0114031	< 0.0001	0.662553	0.170452	0.46437	0.924394	< 0.0001	0.995938	< 0.0001	0.000457684
	4MBN	0.176478	0.125807	0.00130763	0.725235	0.110438	0.611028	0.00767261	< 0.0001	0.297298	0.933617	0.040288	0.0368478	0.0431018	0.252115	0.115708	0.256022	0.131676	0.128564	0	0.155038	0.0155455	0.00106483	0.000491724	0.892342	0.768116	0.285915	0.895164	0.285332	0.142193	0.102802	0.134402	0.968833	0.933617
	ER	0.536254	0.929678	0.596841	0.0856474	0.692618	0.354716	0.482324	0.176279	0.542387	0.64108	0.788871	0.827527	0.759573	0.33241	0.715057	0.726818	0.723914	0.715375	0.155038	0	< 0.0001	0.697264	0.79878	0.413846	0.589261	0.0187507	0.0175443	0.525558	0.346262	0.574401	0.887352	0.718327	0.64108
	ERN	0.48673	0.930547	0.498929	0.0176863	0.656186	0.83588	0.0530945	0.0557034	0.00252352	0.612243	0.964039	0.876134	0.775841	0.0145002	0.589582	0.5805	0.601413	0.585733	0.0155455	< 0.0001	0	0.56887	0.757602	0.102412	0.734686	0.0136466	0.00518446	0.412028	0.186131	0.368339	0.641578	0.849875	0.612243
	IB	0.118119	0.190905	0.000860522	0.224037	0.239463	0.112755	0.423504	0.0346316	0.612524	0.73273	0.000127587	< 0.0001	0.000504653	0.919519	0.282772	0.531767	0.314194	0.314682	0.00106483	0.697264	0.56887	0	< 0.0001	0.546923	0.412458	0.747673	0.400592	0.81503	0.587371	0.353123	0.467587	0.18783	0.73273
	IBN	0.0211341	0.083262	< 0.0001	0.323556	0.0949085	0.0665019	0.514152	0.0277199	0.742332	0.790123	0.000628846	0.000166285	< 0.0001	0.954452	0.116881	0.59408	0.136956	0.136249	0.000491724	0.79878	0.757602	< 0.0001	0	0.606843	0.610359	0.575937	0.61002	0.609425	0.400335	0.157448	0.303187	0.330469	0.790123
	PEITC	0.479913	0.0273663	0.163677	0.494776	0.0165032	0.0984095	0.901869	0.955233	0.0472218	0.210545	0.527936	0.55501	0.819203	0.0425661	0.00104626	0.746347	0.0145203	0.0114031	0.892342	0.413846	0.102412	0.546923	0.606843	0	0.126316	0.0159308	0.221231	0.339381	0.199572	0.497185	0.959645	0.00280903	0.210545
	BPN	0.78093	0.000187918	0.596222	0.32666	0.000880908	0.39007	0.260973	0.523279	0.619384	0.0208222	0.255837	0.134881	0.383101	0.647372	0.000412607	0.96971	< 0.0001	< 0.0001	0.768116	0.589261	0.734686	0.412458	0.610359	0.126316	0	0.636813	0.296566	0.796066	0.887291	< 0.0001	0.517541	< 0.0001	0.0208222
	SFP	0.49901	0.86494	0.780807	0.00207338	0.38262	0.354803	0.648969	0.624566	0.0273223	0.696051	0.492215	0.660258	0.99651	< 0.0001	0.395615	0.811957	0.661329	0.662553	0.285915	0.0187507	0.0136466	0.747673	0.575937	0.0159308	0.636813	0	< 0.0001	0.647663	0.373664	0.338183	0.00698611	0.134518	0.696051
	SFN	0.046288	0.277237	0.147321	< 0.0001	0.125784	0.204235	0.235981	0.836899	0.0117024	0.580916	0.539206	0.501005	0.238504	0.000294752	0.139543	0.00735214	0.176612	0.170452	0.895164	0.0175443	0.00518446	0.400592	0.61002	0.221231	0.296566	< 0.0001	0	0.145343	0.298675	0.148983	0.0900186	0.417773	0.580916
	I3C	0.0637426	0.266921	0.212603	0.296374	0.438135	0.207774	0.148756	0.314731	0.266312	0.0566943	0.501462	0.667134	0.130444	0.900684	0.437542	0.791275	0.471377	0.46437	0.285332	0.525558	0.412028	0.81503	0.609425	0.339381	0.796066	0.647663	0.145343	0	< 0.0001	0.600948	0.517307	0.939882	0.0566943
	1IAN	0.0277605	0.590151	0.129737	0.445534	0.822189	0.368915	0.109843	0.197997	0.656238	0.117996	0.261137	0.36938	0.058068	0.741278	0.732162	0.800606	0.946136	0.924394	0.142193	0.346262	0.186131	0.587371	0.400335	0.199572	0.887291	0.373664	0.298675	< 0.0001	0	0.759461	0.426132	0.733922	0.117996
	PITC	0.132587	< 0.0001	0.0427092	0.16766	< 0.0001	0.253418	0.995644	0.176319	0.315276	0.00160273	0.204089	0.301748	0.144757	0.716069	< 0.0001	0.829891	< 0.0001	< 0.0001	0.102802	0.574401	0.368339	0.353123	0.157448	0.497185	< 0.0001	0.338183	0.148983	0.600948	0.759461	0	0.760802	< 0.0001	0.00160273
	1H-I	0.483152	0.849905	0.437182	0.22546	0.73037	0.35238	0.505773	0.543668	0.805818	0.988488	< 0.0001	< 0.0001	0.000331736	0.853915	0.64124	0.842472	0.676972	0.675968	0.0642848	0.53196	0.601582	< 0.0001	< 0.0001	0.947138	0.00507608	0.725018	0.361953	0.784127	0.958824	0.805671	0.724928	0.0304738	0.988488
	BAN	0.614095	0.953582	0.166034	0.571424	0.731614	0.503108	0.819189	0.358306	0.696222	0.416582	0.184997	0.17012	0.450731	< 0.0001	0.61442	0.50473	0.994314	0.995938	0.134402	0.887352	0.641578	0.467587	0.303187	0.959645	0.517541	0.00698611	0.0900186	0.517307	0.426132	0.760802	0	0.236958	0.416582
	Total HPS	0.190135	< 0.0001	0.215256	0.881588	< 0.0001	0.253504	0.435151	0.553023	0.956225	0.00309908	0.797879	0.587514	0.656816	0.0716624	< 0.0001	0.348747	< 0.0001	< 0.0001	0.968833	0.718327	0.849875	0.18783	0.330469	0.00280903	< 0.0001	0.134518	0.417773	0.939882	0.733922	< 0.0001	0.236958	0	0.00309908
	Total GLS	0.518502	< 0.0001	0.333078	0.431568	< 0.0001	0.022553	0.647988	0.418925	0.105762	< 0.0001	0.704637	0.678183	0.999478	0.607357	0.0024332	0.666712	0.000388974	0.000457684	0.933617	0.64108	0.612243	0.73273	0.790123	0.210545	0.0208222	0.696051	0.580916	0.0566943	0.117996	0.00160273	0.416582	0.00309908	0
